# Supplementary material for: Effectiveness of Heterologous and Homologous Ad26.COV2.S Vaccine Boosting in Preventing COVID-19-Related Outcomes Among Individuals with a Completed Primary Vaccination Series in the United States
Source: Vaccines (Basel). 2025 Feb 9;13(2):166. doi: 10.3390/vaccines13020166 (PMC11861575; doi:10.3390/vaccines13020166)
Supplement: Supplementary file 1 [file vaccines-13-00166-s001.zip]

Archive with 1 entries (1 files):
- vaccines-3436017-supplementary.pdf
